# Supplementary material for: Detecting Cotton Leaf Curl Virus Resistance Quantitative Trait Loci in Gossypium hirsutum and iCottonQTL a New R/Shiny App to Streamline Genetic Mapping
Source: Plants (Basel). 2023 Mar 3;12(5):1153. doi: 10.3390/plants12051153 (PMC10005503; doi:10.3390/plants12051153)
Supplement: Supplementary file 1 [file plants-12-01153-s001.zip]

Archive with 2 entries (2 files):
- plants-2184499-proof done-figures.pdf
- plants-2184499-Supplementary.pdf
